# Supplementary material for: Cluster-based assessment of protein-protein interaction confidence
Source: BMC Bioinformatics. 2012 Oct 10;13:262. doi: 10.1186/1471-2105-13-262 (PMC3532186; doi:10.1186/1471-2105-13-262)
Supplement: Additional file 1 — Table S1. Interaction data sets merged to construct the Y2H-human network.The table lists the studies that contribute yeast-two-hybrid interactions for the merged Y2H-human network. The file is in XLS format and is viewable e.g. with LibreOffice or Microsoft Excel. [file 1471-2105-13-262-S1.xls]

## Sheet: human-Y2H
	Y2H data sets	Number of PPIs	PMID	Title
	Bandyopadhyay et al.	2261	20936779	A human MAP kinase interactome.
	Bell et al.	3211	19293945	A human protein interaction network shows conservation of aging processes between human and invertebrate species.
	Goehler et al.	156	15383276	A protein interaction network links GIT1, an enhancer of huntingtin aggregation, to Huntington's disease.
	Hegele et al.	600	22365833	Dynamic Protein-Protein Interaction Wiring of the Human Spliceosome.19060904
	Lehner et al.	376	14667819|15231747	Analysis of a high-throughput yeast two-hybrid system and its use to predict the function of intracellular proteins encoded within the human MHC class III region; A protein interaction framework for human mRNA degradation.
	Lim et al.	765	16713569	A protein-protein interaction network for human inherited ataxias and disorders of Purkinje cell degeneration.
	Markson et al.	817	19549727	Analysis of the human E2 ubiquitin conjugating enzyme protein interaction network.
	Rual et al.	2611	16189514	Towards a proteome-scale map of the human protein-protein interaction network.
	Stelzl et al.	3150	16169070	A human protein-protein interaction network: a resource for annotating the proteome.
	Venkatesan et al.	233	19060904	An empirical framework for binary interactome mapping.
	Vidal_2012_PRE	13427	prepublication	http://ccsb.dfci.harvard.edu/web/www/ccsb/
	Vinayagam et al.	2614	21900206	A directed protein interaction network for investigating intracellular signal transduction.
	Wang et al.	3437	21988832	Toward an understanding of the protein interaction network of the human liver.
	Wijk et al.	303	19690564	A comprehensive framework of E2-RING E3 interactions of the human ubiquitin-proteasome system.
	Yu et al.	1125	21516116	Next-generation sequencing to generate interactome datasets.
