# Supplementary material for: Cluster-based assessment of protein-protein interaction confidence
Source: BMC Bioinformatics. 2012 Oct 10;13:262. doi: 10.1186/1471-2105-13-262 (PMC3532186; doi:10.1186/1471-2105-13-262)
Supplement: Additional file 2 — Table S2. Properties of the Y2H-human and Mazloom networks. The table shows the properties of the human networks used in the analysis (analogous to Table 1 in the main text). The file is in XLS format and is viewable e.g. with LibreOffice or Microsoft Excel. [file 1471-2105-13-262-S2.xls]

## Sheet: Sheet1
	network property	Y2H-human	Mazloom
	method	Y2H	IP-MS
	node count	9090 (9090)	1702 (2128)
	link count	33117 (33117)	14104 (14443)
	clustering coefficient	0.05	0.48
	links in triangles	10342 (31%)	13290 (94%)
	mean shortest path length	4.1	4.7
	links with ≥ 3 publications	832 (2%)	511 (3%)
				Abbreviations: Y2H: yeast-two-hybrid, IP-MS: immuno-precipitation coupled to mass spectrometry
